# Supplementary material for: Fusion Protein Vaccine Based on Ag85B and STEAP1 Induces a Protective Immune Response against Prostate Cancer
Source: Vaccines (Basel). 2021 Jul 13;9(7):786. doi: 10.3390/vaccines9070786 (PMC8310044; doi:10.3390/vaccines9070786)
Supplement: Supplementary file 1 [file vaccines-09-00786-s001.zip]

Archive with 1 entries (1 files):
- vaccines-1256631-supplementary.pdf
